# Supplementary material for: Alternaria solani effectors AsCEP19 and AsCEP20 reveal novel functions in pathogenicity and conidiogenesis
Source: Microbiol Spectr. 2024 Jun 24;12(8):e04214-23. doi: 10.1128/spectrum.04214-23 (PMC11302675; doi:10.1128/spectrum.04214-23)
Supplement: Supplemental figures — Fig. S1-S4. [file spectrum.04214-23-s0001.xlsx]

## Sheet: Table S1
Table S1. Primers used for the gene knockout and validation.
Primers used for deletion of the genome region spanning AsCEP19 and AsCEP20
Primer	Primer sequence	Amplified sequence	Amplicon size (bp)
AsCEP19-LR-F2	aaacgacggccagtgGCCTCGGTCGGATTCTATTC	GCCTCGGTCGGATTCTATTCNCCGTTCAACCCCCCCCCCCCCCCCGCGCCCATTAAGCTT AACGAATAATCTCTCCACTTTCATATTCGAGAAACTACCAACTAAGAGCATACTAAGCCC GGGAAACCCCTACAAAAACATTCTGCCTCCTGTCAGATTTAACCAACAGTACGAGAATTA GCGGAAGGCTTGAAATGCCCGCAAAGAGCCCGTAAAGAGCCCATAAAGAGCCCGTAAAGA GCCCATAAAGAGCCCGTAAAGAGCCCATAAAGGGTCTACAATAGATCTGCGATTGTAAGC GGACGCTAATAACTAGACTCCAACTGTTTAGATCAAACGCGATCTTTAACTAAGATAAAA GAAGAATAGAGATAGATATATCAGGAGTTTATA…	1049
AsCEP19-LR-R1	cccaaaaatgctcctAATCCTTTGGCGAAGAAGGTCT
HPH-F2	cttcgccaaaggattAGGAGCATTTTTGGGCTTGGCT	AGGAGCATTTTTGGGCTTGGCTGGAGCTAGTGGAGGTCAACAATGAATGCCTATTTTGGT TTAGTCGTCCAGGCGGTGAGCACAAAATTTGTGTCGTTTGACAAGATGGTTCATTTAGGC AACTGGTCAGATCAGCCCCACTTGTAGCAGTAGCGGCGGCGCTCGAAGTGTGACTCTTAT TAGCAGACAGGAACGAGGACATTATTATCATCTGCTGCTTGGTGCACGATAACTTGGTGC GTTTGTCAAGCAAGGTAAGTGAACGACCCGGTCATACCTTCTTAAGTTCGCCCTTCCTCC CTTTATTTCAGATTCAATCTGACTTACCTATTCTACCCAAGCATCGATATGAAAAAGCCT GAACTCACCGCGACGTCTGTCGAGAAGTTTCTG…	1740
HPH-R2	tagaacatagcaaccACGACCGTTGATCTGCTTGATC
AsCEP19-RR-F1	cagatcaacggtcgtGGTTGCTATGTTCTAGTGCTTG	GGTTGCTATGTTCTAGTGCTTGGAAACTTTTAGCATTAGGCCTACCTGAGAGGAGGTGCT TAGGGTTCACTGGCCCCGACAGTTGTCAACAATCAATCAAGATTAGCAGATCAATTAGAC AATTCAAGGCTTAGCATTCCACTTAAATCTATTCTTTCGTATTATTGTATTTCTATCAAA GTCCTTCTGCAGCCGAAGGCTATGCAGGACTGTGACTAAGCAGTTCTATGTAGTGTTTAT ATATATAGTTTTCTTTAGTTGTGTACAGTGTAGGTGGCGGTAAGCGTGTTCGTAGTATAT GATGCTACATGAATCGACCCCTAATACATCCTAGATAGGCAATTACGCACCCTAATCCAA AGACACGCGCAGTACCTGTTACGCGCTTAGATA…	1009
AsCEP19-RR-R1	aggtcgactctagagTCTCTTTATACGCGTTACGTAGGTT
AsCEP20-LR-F2	aaacgacggccagtgCGTCCGCTTACAATCGCAGAT	CGTCCGCTTACAATCGCAGATCTATTGTAGACCCTTTATGGGCTCTTTACGGGCTCTTTA TGGGCTCTTTACGGGCTCTTTATGGGCTCTTTACGGGCTCTTTGCGGGCATTTCAAGCCT TCCGCTAATTCTCGTACTGTTGGTTAAATCTGACAGGAGGCAGAATGTTTTTGTAGGGGT TTCCCGGGCTTAGTATGCTCTTAGTTGGTAGTTTCTCGAATATGAAAGTGGAGAGATTAT TCGTTAAGCTTAATGGGCGCGGGGGGGGGGGGGGGGTTGAACGGNGAATAGAATCCGACC GAGGCGCGACAACTTAAGAAAAGTACGAGCTTCTTCGTACGCAGAGGCGGTGTGGTCATG ATGTAAGCTAAACCTAATCAATAGATAGTGTTA…	1078
AsCEP20-LR-R1	cccaaaaatgctcctAGTGTGAAGTTGCTGCGAAGGA
HPH-F1	cagcaacttcacactAGGAGCATTTTTGGGCTTGGCT	AGGAGCATTTTTGGGCTTGGCTGGAGCTAGTGGAGGTCAACAATGAATGCCTATTTTGGT TTAGTCGTCCAGGCGGTGAGCACAAAATTTGTGTCGTTTGACAAGATGGTTCATTTAGGC AACTGGTCAGATCAGCCCCACTTGTAGCAGTAGCGGCGGCGCTCGAAGTGTGACTCTTAT TAGCAGACAGGAACGAGGACATTATTATCATCTGCTGCTTGGTGCACGATAACTTGGTGC GTTTGTCAAGCAAGGTAAGTGAACGACCCGGTCATACCTTCTTAAGTTCGCCCTTCCTCC CTTTATTTCAGATTCAATCTGACTTACCTATTCTACCCAAGCATCGATATGAAAAAGCCT GAACTCACCGCGACGTCTGTCGAGAAGTTTCTG…	1740
HPH-R1	gggagtcacatgcgaACGACCGTTGATCTGCTTGATC
AsCEP20-RR-F1	cagatcaacggtcgtTCGCATGTGACTCCCGTATAC	TCGCATGTGACTCCCGTATACCTATGCGATCGCCCCCTGATTGTAGCCTTTGCATGTGCT CATAAATTATACTATCAAAACCCGTCTAAACTACCTTTCTACTGCTCTCCTACCTCTATC TATCTAAACGTCACCCCTACTAACCCCCTCAATAATACCTTTCAATAACGTGTTTGATCA GTAATGTAACTGTTAGTAGCACTAGGAAAATGGGAGAATCGTGGTGTATTAATGCCGCGA GAGGGAGAGTCTACATATATGAAGTCGCGCGCTAAGCCTCTATGGGACTAGCGTGAGAGT GAGGTGAGGTGAGGTGAATCGCGCCTCGGGCAGAATAATTATCTAGAGTTAAGATAAAAC AGGACCGTATTCCTCGCGGAGGCTGAAGCTACT…	877
AsCEP20-RR-R1	aggtcgactctagagGTTTCGTCAACCACAGCGTATAT
Primers used for validation of the gene deletion mutant
Primer	Primer sequence	Validation sequence	Amplicon size (bp)
AsCEP19-F	ATGAAGATCAACATCCTTCTTG	ATGAAGATCAACATCCTTCTTGCAAGCTTTGCGGCCTGGTAGGTTCCTCTTTAAGAAATA CTTTAACAGTATACTAATGAACATATAGTGCGCCACTTGTCGCAGGCCAGTTCTCTTGCC AATGCCAGGCTATTCCTAGGCCTGGTACAAATGGACGGCCTGCTTTCTATGCTGGTGTCG GCTGTACCGAAGTTCGTGGAGTGCTCTGTTTTGACTCTAATGCGAACACCAACTCTGTAC GTGATCTTATCCTAACTCTTGAGCATTCTGAACAAGATTGCTTCATTATCTACTTCTACA AATTGCTAATTACATAACATAGTGCATCACCTCAACCCGATGGACCCCTGAACAGTGCAG AAGGTGGAACGGCAACAGTGATGATGCCACTTA…	435
AsCEP19-R	TTAAGAGGAGCAAGAGCTG
AsCEP20-F	ATGCATTTTCAAATTAATGCC	ATGCATTTTCAAATTAATGCCCTTGGCCTTCTGGCTATCCTCTTACCCTTGACGGCTGCG CAGACGCAGTTTTCCTGCCAGCGGTATTCGAATTCGAATTCATTCGGAGAATGTCAAAAC GCAATCACGACATTGAGACGTCTCGAGGCAAATGGATGCAACCTTTTAAGTAAGTCTCGC TCGTGAACAGTCCTCTTTCCTTGGCCAATCTTTGCTAACATCCAACCACAGGCTGTATCG GGCGTGTCGGAGCATCCATTGGTGCTTGCAGTGCTTCCTTAGGACAGATTGGAGCCGGTA AGTGCATAATAATATCGATCCTCAGGGGTTTGAATCTAATCTTTCTATAGACCCAATTGC GGACATTGCCTGCGTCGCAGCTATTGCAAGCGC…	409
AsCEP20-R	TTAGAGCCCACATCCAGAG
19-F1	TAAAGAGGCTGTCCGCTACG	TAAAGAGCCCATAAAGAGCCCGTAAAGA GCCCATAAAGAGCCCGTAAAGAGCCCATAAAGGGTCTACAATAGATCTGCGATTGTAAGC GGACGCTAATAACTAGACTCCAACTGTTTAGATCAAACGCGATCTTTAACTAAGATAAAA GAAGAATAGAGATAGATATATCAGGAGTTTATAATTGGCCTTCAGCTTAACACAAAAGAC CACTTATTCTAGTAGAGGAAAAACTTAGGAAAGAGTTGTCTAACGATCTTCGCGCTCTTT GCACACAAGGATAATTGAATATTAATCTAATTTCCCGTTTAATGCAGCCGAAAAGGACTA AAGAGGCTGTCCGCTACGGGCGGTGAGATAGGGTGATAGATTTTGGTCTGGAGCTAGCCC AGTG…	2507
19-R1	CTCGTCTCCCGAAAATGAAA
HPH-F	AGGAGCATTTTTGGGCTTG	AGGAGCATTTTTGGGCTTGGCTGGAGCTAGTGGAGGTCAACAATGAATGCCTATTTTGGT TTAGTCGTCCAGGCGGTGAGCACAAAATTTGTGTCGTTTGACAAGATGGTTCATTTAGGC AACTGGTCAGATCAGCCCCACTTGTAGCAGTAGCGGCGGCGCTCGAAGTGTGACTCTTAT TAGCAGACAGGAACGAGGACATTATTATCATCTGCTGCTTGGTGCACGATAACTTGGTGC GTTTGTCAAGCAAGGTAAGTGAACGACCCGGTCATACCTTCTTAAGTTCGCCCTTCCTCC CTTTATTTCAGATTCAATCTGACTTACCTATTCTACCCAAGCATCGATATGAAAAAGCCT GAACTCACCGCGACGTCTGTCGAGAAGTTTCTG…	2749
19-RR-R	TCTCTTTATACGCGTTACGTAGG
20-LR-F-HPH	GGTGTGAAAGGGTCGTTATC	GGTGTGAAAGGGTCGTTATCTG TTTTGCTGTCAGCTTACTTGAGCCAAGGTTGAACTACGTAAGATGTTTTCTTATAGGACT AAGTACAATCTTAGCAGAGTTGTTAACAATTAAGCCAAGCTGCAATTAAGCCAAATGTGG CTCCTGATTACTATCGGCCTAGAATATATAGGTATAGCTATACCTAAATAGAGGGATGGC ACGTCCCTCTAGTAGGTCTGTGGCTGATCGACAAGGCTAGTTAGCAAGGGCCACATTTGG CTTGATTGCAGCTTGGCTTGATTGTTGACAACTCTGGATCTTAGCTGTATTCACATTTAG TGACTGTATGGGTATATAAGCCATCATCCTGTCGCCACAAACTTATATCCTTCGCAGCAA CTTCACACT …	2121
20-LR-HPH-R	ATCTGCTTGATCTCGTCTCC
HPH-F	AGGAGCATTTTTGGGCTTG	AGGAGCATTTTTGGGCTTGGCTGGAGCTAGTGGAGGTCAACAATGAATGCCTATTTTGGT TTAGTCGTCCAGGCGGTGAGCACAAAATTTGTGTCGTTTGACAAGATGGTTCATTTAGGC AACTGGTCAGATCAGCCCCACTTGTAGCAGTAGCGGCGGCGCTCGAAGTGTGACTCTTAT TAGCAGACAGGAACGAGGACATTATTATCATCTGCTGCTTGGTGCACGATAACTTGGTGC GTTTGTCAAGCAAGGTAAGTGAACGACCCGGTCATACCTTCTTAAGTTCGCCCTTCCTCC CTTTATTTCAGATTCAATCTGACTTACCTATTCTACCCAAGCATCGATATGAAAAAGCCT GAACTCACCGCGACGTCTGTCGAGAAGTTTCTG…	2617
20-RR-R	GTTTCGTCAACCACAGCGTATATC
Primers used for complementation of the genome region spanning AsCEP19 and AsCEP20
Primer	Primer sequence	Amplified sequence	Amplicon size (bp)
LR-20-RR-F1	gatctagaactagtgGCGTAGGGTGATAGGAAGTGAA	GCGTAGGGTGATAGGAAGTGAAAG GAGCGAGGTCGGTAGCACCTTAGACATCCACGAGCACCGTAACAAATCAGATCGATTTAC TTACATCGGACACACTTTCCTGATAGAGCTTACTCCACCACACTGGGCTAGCTCCAGACC AAAATCTATCACCCTATCTCACCGCCCGTAGCGGACAGCCTCTTTAGTCCTTTTCGGCTG CATTAAACGGGAAATTAGATTAATATTCAATTATCCTTGTGTGCAAAGAGCGCGAAGATC GTTAGACAACTCTTTCCTAAGTTTTTCCTCTACTAGAATAAGTGGTCTTTTGTGTTAAGC TGAAGGCCAATTATAAACTCCTGATATATCTATCTCTATTCTTCTTTTATCTTAGTTAAA GATCGCGT…	2082
LR-20-RR-R1	ataagcttgatatcgGAGGTAGGAGAGCAGTAGAAAG
LR-19-RR-F1	gatctagaactagtgGTCTGTCCGGAATAAATCAGAGAA	GTCTGTCCGGAATAAATCAGAGAAGTAATTGAGTTGTTCAA GCTTTCTGAAGTGTGAAGTTGCTGCGAAGGATATAAGTTTGTGGCGACAGGATGATGGCT TATATACCCATACAGTCACTAAATGTGAATACAGCTAAGATCCAGAGTTGTCAACAATCA AGCCAAGCTGCAATCAAGCCAAATGTGGCCCTTGCTAACTAGCCTTGTCGATCAGCCACA GACCTACTAGAGGGACGTGCCATCCCTCTATTTAGGTATAGCTATACCTATATATTCTAG GCCGATAGTAATCAGGAGCCACATTTGGCTTAATTGCAGCTTGGCTTAATTGTTAACAAC TCTGCTAAGATTGTACTTAGTCCTATAAGAAAACATCTTACGTAGTTCAACC…	3234
LR-19-RR-R1	ataagcttgatatcgCGCGTTACGTAGGTTAAGAGTA
1920-RR19-F	CTTTTGCAACTACACTATGAAGATCAACATCCTTCTTGCAA	ATGAAGATCAACATCCTTCTTGCAAGCTTTGCGGCCTGGTAGGTTCCTCTTTAAGAAATA CTTTAACAGTATACTAATGAACATATAGTGCGCCACTTGTCGCAGGCCAGTTCTCTTGCC AATGCCAGGCTATTCCTAGGCCTGGTACAAATGGACGGCCTGCTTTCTATGCTGGTGTCG GCTGTACCGAAGTTCGTGGAGTGCTCTGTTTTGACTCTAATGCGAACACCAACTCTGTAC GTGATCTTATCCTAACTCTTGAGCATTCTGAACAAGATTGCTTCATTATCTACTTCTACA AATTGCTAATTACATAACATAGTGCATCACCTCAACCCGATGGACCCCTGAACAGTGCAG AAGGTGGAACGGCAACAGTGATGATGCCACTTA…	1454
1920-RR19-R	gatctagaactagtgTCTCTTTATACGCGTTACGTAGGTTA
20LR-20-F	GGATGTTGATCTTCATAGTGTAGTTGCAAAAGAATCCTTTGG	AGTGTAGTTGCAAAAGAATCCTTTGGCGAAGAAGGTCTCTATAAGTAGGAAGTATAGACT TTGTCAGAAAAGAGATGATGAGGAATAAGAGACTGGATAGATGTCTCTCTTTTATAGACA ATGTAGGAAGTACCTAAGGAGGTATGCTTTGTGAGAGCGGTGTCTACCTAAGCACTAACC TCTACGCTAGTCTCTTTTCTTCTACTTTGCAGTATACTTGCCGAGCGAAAGGGACGCTAG TGTGGTGGAGGAGTACGGGACACGGCCGAAAGGCACTTAGACTGGCGGGCGTAGGGTGAT AGGAAGTGAAAGGAGCGAGGTCGGTAGCACCTTAGACATCCACGAGCACCGTAACAAATC AGATCGATTTACTTACATCGGACACACTTTCCT…	3168
20LR-20-R	ataagcttgatatcgGTTTCGTCAACCACAGCGTATAT
Primers used for validation of the gene complementation
Primer	Primer sequence	Validation sequence	Amplicon size (bp)
LR-19-RR-F1	gatctagaactagtgGTCTGTCCGGAATAAATCAGAGAA	GTCTGTCCGGAATAAATCAGAGAAGTAATTGAGTTGTTCAA GCTTTCTGAAGTGTGAAGTTGCTGCGAAGGATATAAGTTTGTGGCGACAGGATGATGGCT TATATACCCATACAGTCACTAAATGTGAATACAGCTAAGATCCAGAGTTGTCAACAATCA AGCCAAGCTGCAATCAAGCCAAATGTGGCCCTTGCTAACTAGCCTTGTCGATCAGCCACA GACCTACTAGAGGGACGTGCCATCCCTCTATTTAGGTATAGCTATACCTATATATTCTAG GCCGATAGTAATCAGGAGCCACATTTGGCTTAATTGCAGCTTGGCTTAATTGTTAACAAC TCTGCTAAGATTGTACTTAGTCCTATAAGAAAACATCTTACGTAGTTCAACC…	3234
LR-19-RR-R1	ataagcttgatatcgCGCGTTACGTAGGTTAAGAGTA
LR-20-RR-F1	gatctagaactagtgGCGTAGGGTGATAGGAAGTGAA	GCGTAGGGTGATAGGAAGTGAAAG GAGCGAGGTCGGTAGCACCTTAGACATCCACGAGCACCGTAACAAATCAGATCGATTTAC TTACATCGGACACACTTTCCTGATAGAGCTTACTCCACCACACTGGGCTAGCTCCAGACC AAAATCTATCACCCTATCTCACCGCCCGTAGCGGACAGCCTCTTTAGTCCTTTTCGGCTG CATTAAACGGGAAATTAGATTAATATTCAATTATCCTTGTGTGCAAAGAGCGCGAAGATC GTTAGACAACTCTTTCCTAAGTTTTTCCTCTACTAGAATAAGTGGTCTTTTGTGTTAAGC TGAAGGCCAATTATAAACTCCTGATATATCTATCTCTATTCTTCTTTTATCTTAGTTAAA GATCGCGT…	2082
LR-20-RR-R1	ataagcttgatatcgGAGGTAGGAGAGCAGTAGAAAG
1920-RR19-F	CTTTTGCAACTACACTATGAAGATCAACATCCTTCTTGCAA	ATGAAGATCAACATCCTTCTTGCAAGCTTTGCGGCCTGGTAGGTTCCTCTTTAAGAAATA CTTTAACAGTATACTAATGAACATATAGTGCGCCACTTGTCGCAGGCCAGTTCTCTTGCC AATGCCAGGCTATTCCTAGGCCTGGTACAAATGGACGGCCTGCTTTCTATGCTGGTGTCG GCTGTACCGAAGTTCGTGGAGTGCTCTGTTTTGACTCTAATGCGAACACCAACTCTGTAC GTGATCTTATCCTAACTCTTGAGCATTCTGAACAAGATTGCTTCATTATCTACTTCTACA AATTGCTAATTACATAACATAGTGCATCACCTCAACCCGATGGACCCCTGAACAGTGCAG AAGGTGGAACGGCAACAGTGATGATGCCACTTA…	1454
1920-RR19-R	gatctagaactagtgTCTCTTTATACGCGTTACGTAGGTTA
20LR-20-F	GGATGTTGATCTTCATAGTGTAGTTGCAAAAGAATCCTTTGG	AGTGTAGTTGCAAAAGAATCCTTTGGCGAAGAAGGTCTCTATAAGTAGGAAGTATAGACT TTGTCAGAAAAGAGATGATGAGGAATAAGAGACTGGATAGATGTCTCTCTTTTATAGACA ATGTAGGAAGTACCTAAGGAGGTATGCTTTGTGAGAGCGGTGTCTACCTAAGCACTAACC TCTACGCTAGTCTCTTTTCTTCTACTTTGCAGTATACTTGCCGAGCGAAAGGGACGCTAG TGTGGTGGAGGAGTACGGGACACGGCCGAAAGGCACTTAGACTGGCGGGCGTAGGGTGAT AGGAAGTGAAAGGAGCGAGGTCGGTAGCACCTTAGACATCCACGAGCACCGTAACAAATC AGATCGATTTACTTACATCGGACACACTTTCCT…	3168
20LR-20-R	ataagcttgatatcgGTTTCGTCAACCACAGCGTATAT
AsCEP19-F	ATGAAGATCAACATCCTTCTTG	ATGAAGATCAACATCCTTCTTGCAAGCTTTGCGGCCTGGTAGGTTCCTCTTTAAGAAATA CTTTAACAGTATACTAATGAACATATAGTGCGCCACTTGTCGCAGGCCAGTTCTCTTGCC AATGCCAGGCTATTCCTAGGCCTGGTACAAATGGACGGCCTGCTTTCTATGCTGGTGTCG GCTGTACCGAAGTTCGTGGAGTGCTCTGTTTTGACTCTAATGCGAACACCAACTCTGTAC GTGATCTTATCCTAACTCTTGAGCATTCTGAACAAGATTGCTTCATTATCTACTTCTACA AATTGCTAATTACATAACATAGTGCATCACCTCAACCCGATGGACCCCTGAACAGTGCAG AAGGTGGAACGGCAACAGTGATGATGCCACTTA…	435
AsCEP19-R	TTAAGAGGAGCAAGAGCTG
AsCEP20-F	ATGCATTTTCAAATTAATGCC	ATGCATTTTCAAATTAATGCCCTTGGCCTTCTGGCTATCCTCTTACCCTTGACGGCTGCG CAGACGCAGTTTTCCTGCCAGCGGTATTCGAATTCGAATTCATTCGGAGAATGTCAAAAC GCAATCACGACATTGAGACGTCTCGAGGCAAATGGATGCAACCTTTTAAGTAAGTCTCGC TCGTGAACAGTCCTCTTTCCTTGGCCAATCTTTGCTAACATCCAACCACAGGCTGTATCG GGCGTGTCGGAGCATCCATTGGTGCTTGCAGTGCTTCCTTAGGACAGATTGGAGCCGGTA AGTGCATAATAATATCGATCCTCAGGGGTTTGAATCTAATCTTTCTATAGACCCAATTGC GGACATTGCCTGCGTCGCAGCTATTGCAAGCGC…	409
AsCEP20-R	TTAGAGCCCACATCCAGAG

## Sheet: Table S2
Table S2. Expression level data of genes regulating conidiogenesis in different strains.
The expression levels of conidiogenesis regulatory genes in WT, ΔAsCEP19, ΔAsCEP20 and ΔAsCEP19+AsCEP20 strains grown on TA plates at 15 d
		actin				actin					flbA				flbA			dCT	Bonferroni p-value adjustment		ddCT	2-ddCT	log2 fold change
	Sample	Ct1	Ct2			Sample	Ct(mean)			Sample	Ct1	Ct2			Sample	Ct(mean)				Mean
WT	Myc1	19.1474	17.592		WT	Myc1	18.3697		WT	Myc1	24.4226	24.1532		WT	Myc1	24.2879		5.91823		6.50257
	Myc2	16.1826	16.2008			Myc2	16.1917			Myc2	24.2373	24.3747			Myc2	24.306		8.11427
	Myc3	17.7311	17.79			Myc3	17.7605			Myc3	24.1989	24.1575			Myc3	24.1782		6.41768
	Myc4	18.2253	18.4107			Myc4	18.318			Myc4	24.1964	24.1457			Myc4	24.1711		5.85305
	Myc5	18.6685	18.9186			Myc5	18.7935			Myc5	23.0786	23.1668			Myc5	23.1227		4.32918
	Myc6	16.4317	16.3242			Myc6	16.3779			Myc6	24.8329	24.6889			Myc6	24.7609		8.383
	Sample	Ct1	Ct2			Sample	Ct(mean)			Sample	Ct1	Ct2			Sample	Ct(mean)
ΔAsCEP19	Myc1	20.4915	20.5518		ΔAsCEP19	Myc1	20.5217		ΔAsCEP19	Myc1	24.8378	24.7877		ΔAsCEP19	Myc1	24.8128		4.2911	0.0337759		-2.21147	4.63147	2.21147
	Myc2	19.2933	18.6851			Myc2	18.9892			Myc2	24.3233	24.3848			Myc2	24.3541		5.3649			-1.13767	2.20025	1.13767
	Myc3	19.4633	19.5656			Myc3	19.5144			Myc3	24.0423	24.1213			Myc3	24.0818		4.5674			-1.93517	3.82423	1.93517
	Myc4	19.3924	19.5415			Myc4	19.4669			Myc4	24.0582	24.1127			Myc4	24.0855		4.61853			-1.88404	3.69108	1.88404
	Myc5	18.3729	18.5174			Myc5	18.4451			Myc5	23.8396	23.6703			Myc5	23.755		5.30986			-1.19271	2.28582	1.19271
	Myc6	18.8909	19.3025			Myc6	19.0967			Myc6	23.9582	23.9216			Myc6	23.9399		4.8432			-1.65937	3.15879	1.65937
		actin				actin					abaA				abaA			dCT	Bonferroni p-value adjustment		ddCT	2-ddCT	log2 fold change
	Sample	Ct1	Ct2			Sample	Ct(mean)			Sample	Ct1	Ct2			Sample	Ct(mean)				Mean
WT	Myc1	19.1474	17.592		WT	Myc1	18.3697		WT	Myc1	22.5028	22.2635		WT	Myc1	22.3832		4.01349		4.58058
	Myc2	16.1826	16.2008			Myc2	16.1917			Myc2	22.1457	21.9378			Myc2	22.0417		5.85003
	Myc3	17.7311	17.79			Myc3	17.7605			Myc3	22.3637	22.1636			Myc3	22.2637		4.50311
	Myc4	18.2253	18.4107			Myc4	18.318			Myc4	20.6533	20.4972			Myc4	20.5752		2.25723
	Myc5	18.6685	18.9186			Myc5	18.7935			Myc5	23.771	23.3012			Myc5	23.5361		4.74259
	Myc6	16.4317	16.3242			Myc6	16.3779			Myc6	22.5921	22.3979			Myc6	22.495		6.11705
	Sample	Ct1	Ct2			Sample	Ct(mean)			Sample	Ct1	Ct2			Sample	Ct(mean)
ΔAsCEP19+AsCEP20	Myc1	19.4332	19.597		ΔAsCEP19+AsCEP20	Myc1	19.5151		ΔAsCEP19+AsCEP20	Myc1	22.0796	21.857		ΔAsCEP19+AsCEP20	Myc1	21.9683		2.45326	0.0468298		-2.12732	4.36906	2.12732
	Myc2	18.0168	18.1676			Myc2	18.0922			Myc2	20.8517	20.6891			Myc2	20.7704		2.67824			-1.90234	3.7382	1.90234
	Myc3	19.242	19.5259			Myc3	19.384			Myc3	21.6573	21.4663			Myc3	21.5618		2.17782			-2.40276	5.28815	2.40276
	Myc4	19.3742	18.0778			Myc4	18.726			Myc4	21.5362	22.282			Myc4	21.9091		3.1831			-1.39749	2.63442	1.39749
	Myc5	18.7214	19.5346			Myc5	19.128			Myc5	21.5294	22.3227			Myc5	21.9261		2.79807			-1.78252	3.44026	1.78252
	Myc6	18.5145	19.6599			Myc6	19.0872			Myc6	21.4341	21.5619			Myc6	21.498		2.41076			-2.16982	4.49969	2.16982
		actin				actin					chsA				chsA			dCT	Bonferroni p-value adjustment		ddCT	2-ddCT	log2 fold change
	Sample	Ct1	Ct2			Sample	Ct(mean)			Sample	Ct1	Ct2			Sample	Ct(mean)				Mean
WT	Myc1	19.1474	17.592		WT	Myc1	18.3697		WT	Myc1	22.2681	22.1653		WT	Myc1	22.2167	1	3.84702		4.7731
	Myc2	16.1826	16.2008			Myc2	16.1917			Myc2	22.122	22.1785			Myc2	22.1503	1	5.95857
	Myc3	17.7311	17.79			Myc3	17.7605			Myc3	22.9344	23.0431			Myc3	22.9888	1	5.22823
	Myc4	18.2253	18.4107			Myc4	18.318			Myc4	22.8348	22.8808			Myc4	22.8578	1	4.5398
	Myc5	18.6685	18.9186			Myc5	18.7935			Myc5	21.96	22.2022			Myc5	22.0811	1	3.28755
	Myc6	16.4317	16.3242			Myc6	16.3779			Myc6	22.1691	22.1417			Myc6	22.1554	1	5.77744
	Sample	Ct1	Ct2			Sample	Ct(mean)			Sample	Ct1	Ct2			Sample	Ct(mean)
ΔAsCEP19	Myc1	20.4915	20.5518		ΔAsCEP19	Myc1	20.5217		ΔAsCEP19	Myc1	22.955	23.6053		ΔAsCEP19	Myc1	23.2801	2	2.7585	0.0369354		-2.01461	4.0407	2.01461
	Myc2	19.2933	18.6851			Myc2	18.9892			Myc2	22.6528	22.6173			Myc2	22.6351	2	3.6459			-1.1272	2.18435	1.1272
	Myc3	19.4633	19.5656			Myc3	19.5144			Myc3	22.4869	22.1933			Myc3	22.3401	2	2.8257			-1.94741	3.85681	1.94741
	Myc4	19.3924	19.5415			Myc4	19.4669			Myc4	22.8016	23.1052			Myc4	22.9534	2	3.48645			-1.28666	2.43962	1.28666
	Myc5	18.3729	18.5174			Myc5	18.4451			Myc5	23.034	23.4188			Myc5	23.2264	2	4.78127			0.00816755	0.994355	-0.00816755
	Myc6	18.8909	19.3025			Myc6	19.0967			Myc6	22.7492	22.43			Myc6	22.5896	2	3.49291			-1.28019	2.42872	1.28019
		actin				actin					abr2				abr2			dCT	Bonferroni p-value adjustment		ddCT	2-ddCT	log2 fold change
	Sample	Ct1	Ct2			Sample	Ct(mean)			Sample	Ct1	Ct2			Sample	Ct(mean)				Mean
WT	Myc1	19.1474	17.592		WT	Myc1	18.3697		WT	Myc1	25.4051	25.2458		WT	Myc1	25.3255	1	6.95579		6.46093
	Myc2	16.1826	16.2008			Myc2	16.1917			Myc2	25.2799	25.1378			Myc2	25.2089	1	9.01715
	Myc3	17.7311	17.79			Myc3	17.7605			Myc3	22.6934	22.5348			Myc3	22.6141	1	4.85355
	Myc4	18.2253	18.4107			Myc4	18.318			Myc4	22.8984	22.785			Myc4	22.8417	1	4.52372
	Myc5	18.6685	18.9186			Myc5	18.7935			Myc5	24.3348	24.2872			Myc5	24.311	1	5.51747
	Myc6	16.4317	16.3242			Myc6	16.3779			Myc6	24.3396	24.212			Myc6	24.2758	1	7.8979
	Sample	Ct1	Ct2			Sample	Ct(mean)			Sample	Ct1	Ct2			Sample	Ct(mean)
ΔAsCEP19	Myc1	20.4915	20.5518		ΔAsCEP19	Myc1	20.5217		ΔAsCEP19	Myc1	23.3143	23.3039		ΔAsCEP19	Myc1	23.3091	2	2.78744	0.0169971		-3.67349	12.7594	3.67349
	Myc2	19.2933	18.6851			Myc2	18.9892			Myc2	22.8888	22.9644			Myc2	22.9266	2	3.93743			-2.52349	5.74973	2.52349
	Myc3	19.4633	19.5656			Myc3	19.5144			Myc3	23.8192	23.4073			Myc3	23.6132	2	4.09882			-2.36211	5.14122	2.36211
	Myc4	19.3924	19.5415			Myc4	19.4669			Myc4	23.4726	23.5462			Myc4	23.5094	2	4.0425			-2.41842	5.34587	2.41842
	Myc5	18.3729	18.5174			Myc5	18.4451			Myc5	22.8776	22.8036			Myc5	22.8406	2	4.39548			-2.06545	4.18564	2.06545
	Myc6	18.8909	19.3025			Myc6	19.0967			Myc6	24.4117	24.3666			Myc6	24.3891	2	5.29244			-1.16849	2.24776	1.16849
	Sample	Ct1	Ct2			Sample	Ct(mean)			Sample	Ct1	Ct2			Sample	Ct(mean)
ΔAsCEP19+AsCEP20	Myc1	19.4332	19.597		ΔAsCEP19+AsCEP20	Myc1	19.5151		ΔAsCEP19+AsCEP20	Myc1	22.7276	22.695		ΔAsCEP19+AsCEP20	Myc1	22.7113	4	3.1962	0.00620506		-3.26473	9.6113	3.26473
	Myc2	18.0168	18.1676			Myc2	18.0922			Myc2	22.6207	22.6734			Myc2	22.647	4	4.55484			-1.90609	3.74791	1.90609
	Myc3	19.242	19.5259			Myc3	19.384			Myc3	22.8077	22.7401			Myc3	22.7739	4	3.38995			-3.07098	8.40344	3.07098
	Myc4	19.3742	18.0778			Myc4	18.726			Myc4	23.4967	23.4685			Myc4	23.4826	4	4.75655			-1.70438	3.25888	1.70438
	Myc5	18.7214	19.5346			Myc5	19.128			Myc5	22.0961	22.0763			Myc5	22.0862	4	2.95823			-3.5027	11.3349	3.5027
	Myc6	18.5145	19.6599			Myc6	19.0872			Myc6	23.6359	23.2025			Myc6	23.4192	4	4.33197			-2.12896	4.37401	2.12896
The expression levels of conidiogenesis regulatory genes in WT, ΔAsCEP19, ΔAsCEP20 and ΔAsCEP19+AsCEP20 strains grown on TA plates at 25 d
		actin				actin					abaA				abaA			dCT	Bonferroni p-value adjustment		ddCT	2-ddCT	log2 fold change
	Sample	Ct1	Ct2			Sample	Ct(mean)			Sample	Ct1	Ct2			Sample	Ct(mean)				Mean
WT	Myc1	23.817	23.7788		WT	Myc1	23.7979		WT	Myc1	27.974	28.1594		WT	Myc1	28.0667	1	4.26878		5.66735
	Myc2	23.3922	23.4675			Myc2	23.4298			Myc2	27.1784	28.9293			Myc2	28.0538	1	4.62401
	Myc3	22.8633	22.7789			Myc3	22.8211			Myc3	27.4578	27.7295			Myc3	27.5936	1	4.77251
	Myc4	22.4997	22.6188			Myc4	22.5593			Myc4	28.3635	28.2566			Myc4	28.31	1	5.75075
	Myc5	22.321	22.3751			Myc5	22.348			Myc5	29.2189	29.0767			Myc5	29.1478	1	6.79978
	Myc6	22.6554	22.3942			Myc6	22.5248			Myc6	30.2993	30.3269			Myc6	30.3131	1	7.7883
	Sample	Ct1	Ct2			Sample	Ct(mean)			Sample	Ct1	Ct2			Sample	Ct(mean)
ΔAsCEP19	Myc1	22.9782	23.137		ΔAsCEP19	Myc1	23.0576		ΔAsCEP19	Myc1	19.3928	19.4028		ΔAsCEP19	Myc1	19.3978	2	-3.65973	1.43324e-17		-9.32708	642.291	9.32708
	Myc2	22.4412	22.1136			Myc2	22.2774			Myc2	19.1031	19.2688			Myc2	19.1859	2	-3.09149			-8.75884	433.185	8.75884
	Myc3	23.2674	23.3419			Myc3	23.3047			Myc3	19.7593	20.2318			Myc3	19.9956	2	-3.30911			-8.97647	503.716	8.97647
	Myc4	23.8119	23.1526			Myc4	23.4823			Myc4	18.206	18.6115			Myc4	18.4087	2	-5.07351			-10.7409	1711.29	10.7409
	Myc5	22.5731	22.5857			Myc5	22.5794			Myc5	18.5323	18.0975			Myc5	18.3149	2	-4.26447			-9.93182	976.735	9.93182
	Myc6	23.4688	23.6355			Myc6	23.5521			Myc6	20.1246	20.0624			Myc6	20.0935	2	-3.45861			-9.12596	558.712	9.12596
	Sample	Ct1	Ct2			Sample	Ct(mean)			Sample	Ct1	Ct2			Sample	Ct(mean)
ΔAsCEP20	Myc1	22.9019	23.0491		ΔAsCEP20	Myc1	22.9755		ΔAsCEP20	Myc1	19.8552	18.8959		ΔAsCEP20	Myc1	19.3755	3	-3.59999	6.82171e-18		-9.26734	616.237	9.26734
	Myc2	23.6218	23.5283			Myc2	23.5751			Myc2	19.2064	19.0626			Myc2	19.1345	3	-4.44054			-10.1079	1103.52	10.1079
	Myc3	23.5997	23.4876			Myc3	23.5437			Myc3	18.7669	19.3898			Myc3	19.0783	3	-4.46532			-10.1327	1122.63	10.1327
	Myc4	23.1175	23.2234			Myc4	23.1704			Myc4	19.068	19.7122			Myc4	19.3901	3	-3.78034			-9.4477	698.296	9.4477
	Myc5	23.4406	23.4011			Myc5	23.4208			Myc5	19.6533	19.1611			Myc5	19.4072	3	-4.01363			-9.68099	820.857	9.68099
	Myc6	22.9612	22.9828			Myc6	22.972			Myc6	19.7096	18.4153			Myc6	19.0624	3	-3.90955			-9.57691	763.724	9.57691
	Sample	Ct1	Ct2			Sample	Ct(mean)			Sample	Ct1	Ct2			Sample	Ct(mean)
ΔAsCEP19+AsCEP20	Myc1	21.9113	22.0075		ΔAsCEP19+AsCEP20	Myc1	21.9594		ΔAsCEP19+AsCEP20	Myc1	20.0038	20.0774		ΔAsCEP19+AsCEP20	Myc1	20.0406	4	-1.91881	5.76412e-16		-7.58616	192.16	7.58616
	Myc2	22.6959	22.6591			Myc2	22.6775			Myc2	20.2875	20.3717			Myc2	20.3296	4	-2.34787			-8.01522	258.715	8.01522
	Myc3	22.543	22.8375			Myc3	22.6902			Myc3	19.4329	19.5329			Myc3	19.4829	4	-3.20732			-8.87468	469.401	8.87468
	Myc4	23.9723	24.42			Myc4	24.1961			Myc4	18.659	18.669			Myc4	18.664	4	-5.53213			-11.1995	2351.7	11.1995
	Myc5	23.772	23.9895			Myc5	23.8807			Myc5	21.6358	21.7358			Myc5	21.6858	4	-2.19492			-7.86228	232.692	7.86228
	Myc6	22.904	22.6474			Myc6	22.7757			Myc6	21.4224	21.5492			Myc6	21.4858	4	-1.28989			-6.95724	124.262	6.95724
		actin				actin					chsA				chsA			dCT	Bonferroni p-value adjustment		ddCT	2-ddCT	log2 fold change
	Sample	Ct1	Ct2			Sample	Ct(mean)			Sample	Ct1	Ct2			Sample	Ct(mean)				Mean
WT	Myc1	23.817	23.7788		WT	Myc1	23.7979		WT	Myc1	24.2112	24.0595		WT	Myc1	24.1354	1	0.337479		1.70739
	Myc2	23.3922	23.4675			Myc2	23.4298			Myc2	24.4004	24.2844			Myc2	24.3424	1	0.912554
	Myc3	22.8633	22.7789			Myc3	22.8211			Myc3	24.2765	24.7476			Myc3	24.512	1	1.69093
	Myc4	22.4997	22.6188			Myc4	22.5593			Myc4	24.9774	25.5185			Myc4	25.2479	1	2.68869
	Myc5	22.321	22.3751			Myc5	22.348			Myc5	24.9055	25.3833			Myc5	25.1444	1	2.79639
	Myc6	22.6554	22.3942			Myc6	22.5248			Myc6	24.4003	24.2859			Myc6	24.3431	1	1.81828
	Sample	Ct1	Ct2			Sample	Ct(mean)			Sample	Ct1	Ct2			Sample	Ct(mean)
ΔAsCEP19	Myc1	22.9782	23.137		ΔAsCEP19	Myc1	23.0576		ΔAsCEP19	Myc1	26.4602	26.6139		ΔAsCEP19	Myc1	26.537	2	3.47948	0.000163942		1.77209	0.292784	-1.77209
	Myc2	22.4412	22.1136			Myc2	22.2774			Myc2	27.2183	27.048			Myc2	27.1332	2	4.85577			3.14838	0.112783	-3.14838
	Myc3	23.2674	23.3419			Myc3	23.3047			Myc3	28.4642	28.6456			Myc3	28.5549	2	5.25022			3.54283	0.0858027	-3.54283
	Myc4	23.8119	23.1526			Myc4	23.4823			Myc4	27.6127	27.0747			Myc4	27.3437	2	3.86144			2.15405	0.224681	-2.15405
	Myc5	22.5731	22.5857			Myc5	22.5794			Myc5	28.853	28.2315			Myc5	28.5423	2	5.96288			4.2555	0.0523562	-4.2555
	Myc6	23.4688	23.6355			Myc6	23.5521			Myc6	27.7217	27.5227			Myc6	27.6222	2	4.07009			2.3627	0.194427	-2.3627
	Sample	Ct1	Ct2			Sample	Ct(mean)			Sample	Ct1	Ct2			Sample	Ct(mean)
ΔAsCEP20	Myc1	22.9019	23.0491		ΔAsCEP20	Myc1	22.9755		ΔAsCEP20	Myc1	33.1051	33.8364		ΔAsCEP20	Myc1	33.4708	3	10.4952	2.21959e-13		8.78784	0.00226254	-8.78784
	Myc2	23.6218	23.5283			Myc2	23.5751			Myc2	30.222	30.1031			Myc2	30.1626	3	6.5875			4.88011	0.0339578	-4.88011
	Myc3	23.5997	23.4876			Myc3	23.5437			Myc3	30.8343	30.6542			Myc3	30.7442	3	7.20058			5.49319	0.0222016	-5.49319
	Myc4	23.1175	23.2234			Myc4	23.1704			Myc4	33.7053	33.6646			Myc4	33.6849	3	10.5145			8.80711	0.00223252	-8.80711
	Myc5	23.4406	23.4011			Myc5	23.4208			Myc5	32.3113	32.4469			Myc5	32.3791	3	8.95823			7.25084	0.00656566	-7.25084
	Myc6	22.9612	22.9828			Myc6	22.972			Myc6	32.0948	30.6598			Myc6	31.3773	3	8.40532			6.69794	0.00963209	-6.69794
	Sample	Ct1	Ct2			Sample	Ct(mean)			Sample	Ct1	Ct2			Sample	Ct(mean)
ΔAsCEP19+AsCEP20	Myc1	21.9113	22.0075		ΔAsCEP19+AsCEP20	Myc1	21.9594		ΔAsCEP19+AsCEP20	Myc1	28.1823	28.8683		ΔAsCEP19+AsCEP20	Myc1	28.5253	4	6.56593	7.79095e-06		4.85854	0.0344693	-4.85854
	Myc2	22.6959	22.6591			Myc2	22.6775			Myc2	28.3782	28.3468			Myc2	28.3625	4	5.68498			3.97759	0.0634782	-3.97759
	Myc3	22.543	22.8375			Myc3	22.6902			Myc3	28.2109	28.1078			Myc3	28.1593	4	5.46911			3.76173	0.0737238	-3.76173
	Myc4	23.9723	24.42			Myc4	24.1961			Myc4	28.4693	28.0774			Myc4	28.2733	4	4.0772			2.36981	0.193471	-2.36981
	Myc5	23.772	23.9895			Myc5	23.8807			Myc5	28.4549	26.9261			Myc5	27.6905	4	3.80979			2.1024	0.232871	-2.1024
	Myc6	22.904	22.6474			Myc6	22.7757			Myc6	27.8895	28.0156			Myc6	27.9525	4	5.17684			3.46945	0.09028	-3.46945

## Sheet: Table S3
Table S3. Primers used for the RT-qPCR analysis.
Gene	Forward	Reverse
AsCEP19	GCTATTCCTAGGCCTGGTACA	GCAAGAGTTGGTGTTCGCAT
AsCEP20	GTTTTCCTGCCAGCGGTATT	GTCGGCTCCAATCTGTCCTA
Actin	AGTCTTCCCTTCCATCGTCG	CTTCTCCATGTCGTCCCAGT
abaA	CAGGCCAGATTCTTATGGATCCA	ATATATCCTGCACTGCTGTGAGG
wetA	CTCGAGAGGAAGCAATCTAGGTC	GGTGCCTCAGCTGATTGTAGATA
abr2	GGAGTCAATGGCATTACCGAATG	CCGTATAATCATGGGGCCTACAA
chsA	GACGACAAGAAGAGCAACAGAAC	TACTGTACTGCCAGAGAACCAAC
flbA	CTCACGTCAAAGCAGTCATC	CGGAAGAGGATCTCAACAGT

## Sheet: Table S4
Table S4. Primers used for construction and validation of AsCEP19-GFP and AsCEP20-GFP vector.
Primers used for amplify AsCEP19 and AsCEP20 fragment of the genome region and pCAMBIA 1301.
Primer	Primer sequence	Amplified sequence	Amplicon size (bp)
19cDNA-linker-F	ATGAAGATCAACATCCTTCTTGCAAGCTTTGC	ATGAAGATCAACATCCTTCTTGCAAGCTTTGCGGCCTGTGCGCCACTTGTCGCAGGCCAGTTCTCTTGCCAATGCCAGGCTATTCCTAGGCCTGGTACAAATGGACGGCCTGCTTTCTATGCTGGTGTCGGCTGTACCGAAGTTCGTGGAGTGCTCTGTTTTGACTCTAATGCGAACACCAACTCTTGCATCACCTCAACCCGATGGACCCCTGAACAGTGCAGAAGGTGGAACGGCAACAGTGATGATGCCACTTACGAAGCTATTTGTGTTGGTAGCGGCAGCTCTTGCTCCTCT ggc gcg ccg ccg gtg gcg act	339
19cDNA-linker-R	agtcgccaccggcggcgcgcc AGAGGAGCAAGAGCTGCCGC
19cDNA-LR-F	gatctagaactagtgGTTGGTAGTAAAAGTAGTCTGTCC	gttggtagtaaaagtagtctgtccggaataaatcagagaagtaattgagttgttcaa gctttctgaagtgtgaagttgctgcgaaggatataagtttgtggcgacaggatgatggct tatatacccatacagtcactaaatgtgaatacagctaagatccagagttgtcaacaatca agccaagctgcaatcaagccaaatgtggcccttgctaactagccttgtcgatcagccaca gacctactagagggacgtgccatccctctatttaggtatagctatacctatatattctag gccgatagtaatcaggagccacatttggcttaattgcagcttggcttaattgttaacaac tctgctaagattgtacttagtcctataagaaaacat…	1782
19cDNA-LR-R	gatgttgatcttcatGGCGAAGAAGGTCTCTATAAGTA
19cDNA-19linker-F	gagaccttcttcgccATGAAGATCAACATCCTTCTTGCAAG	ATGAAGATCAACATCCTTCTTGCAAGCTTTGCGGCCTGTGCGCCACTTGTCGCAGGCCAGTTCTCTTGCCAATGCCAGGCTATTCCTAGGCCTGGTACAAATGGACGGCCTGCTTTCTATGCTGGTGTCGGCTGTACCGAAGTTCGTGGAGTGCTCTGTTTTGACTCTAATGCGAACACCAACTCTTGCATCACCTCAACCCGATGGACCCCTGAACAGTGCAGAAGGTGGAACGGCAACAGTGATGATGCCACTTACGAAGCTATTTGTGTTGGTAGCGGCAGCTCTTGCTCCTCT ggc gcg ccg ccg gtg gcg act	339
19cDNA-19linker-R	gcccttgctcaccatAGTCGCCACCGGCGG
19cDNA-GFP-F	ccgccggtggcgactATGGTGAGCAAGGGCGAG	ATGGTGAGCAAGGGCGAGGAGCTGTTCACCGGGGTGGTGCCCATCCTGGTCGAGCTGGACGGCGACGTAAACGGCCACAAGTTCAGCGTGTCCGGCGAGGGCGAGGGCGATGCCACCTACGGCAAGCTGACCCTGAAGTTCATCTGCACCACCGGCAAGCTGCCCGTGCCCTGGCCCACCCTCGTGACCACCCTGACCTACGGCGTGCAGTGCTTCAGCCGCTACCCCGACCACATGAAGCAGCACGACTTCTTCAAGTCCGCCATGCCCGAAGGCTACGTCCAGGAGCGCACCATCTTCTTCAAGGACGACGGCAACTACAAGACCCGCGCCGAGGTGAAGTTCGAGGGCGACACCCTGGTGAACCGCATCGAGCTGAAGGGCATCGACTTCAAGGAG…	726
19cDNA-GFP-R	ataagcttgatatcgTTAGAGTTACTTGTACAGCTCGTC
20cDNA-linker-F	ATGCATTTTCAAATTAATGCCCTTGGCCTTCTGGC	ATGCATTTTCAAATTAATGCCCTTGGCCTTCTGGCTATCCTCTTACCCTTGACGGCTGCG CAGACGCAGTTTTCCTGCCAGCGGTATTCGAATTCGAATTCATTCGGAGAATGTCAAAAC GCAATCACGACATTGAGACGTCTCGAGGCAAATGGATGCAACCTTTTAAGCTGTATCGGG CGTGTCGGAGCATCCATTGGTGCTTGCAGTGCTTCCTTAGGACAGATTGGAGCCGACCCA ATTGCGGACATTGCCTGCGTCGCAGCTATTGCAAGCGCCATAGATCAATGCTCTGGATGT GGGCTC ggc gcg ccg ccg gtg gcg act	348
20cDNA-linker-R	agtcgccaccggcggcgcgccGAGCCCACATCCAGAGCATTG
20cDNA-LR-F	gatctagaactagtgGGCGAAGAAGGTCTCTATAAGTA	ggcgaagaaggtctctataagtaggaagtatagact ttgtcagaaaagagatgatgaggaataagagactggatagatgtctctcttttatagaca atgtaggaagtacctaaggaggtatgctttgtgagagcggtgtctacctaagcactaacc tctacgctagtctcttttcttctactttgcagtatacttgccgagcgaaagggacgctag tgtggtggaggagtacgggacacggccgaaaggcacttagactggcgggcgtagggtgat aggaagtgaaaggagcgaggtcggtagcaccttagacatccacgagcaccgtaacaaatc agatcgatttacttacatcggacacactttcctgatagagcttactccaccacactg…	1782
20 cDNA-LR-R	aatttgaaaatgcatGTTGGTAGTAAAAGTAGTCTGTCC
20cDNA-20linker-F	acttttactaccaacATGCATTTTCAAATTAATGCCCTTGG	ATGCATTTTCAAATTAATGCCCTTGGCCTTCTGGCTATCCTCTTACCCTTGACGGCTGCG CAGACGCAGTTTTCCTGCCAGCGGTATTCGAATTCGAATTCATTCGGAGAATGTCAAAAC GCAATCACGACATTGAGACGTCTCGAGGCAAATGGATGCAACCTTTTAAGCTGTATCGGG CGTGTCGGAGCATCCATTGGTGCTTGCAGTGCTTCCTTAGGACAGATTGGAGCCGACCCA ATTGCGGACATTGCCTGCGTCGCAGCTATTGCAAGCGCCATAGATCAATGCTCTGGATGT GGGCTC ggc gcg ccg ccg gtg gcg act	348
20cDNA-20linker-R	gcccttgctcaccatAGTCGCCACCGGCGG
20cDNA-GFP-F	ccgccggtggcgactATGGTGAGCAAGGGCGAG	ATGGTGAGCAAGGGCGAGGAGCTGTTCACCGGGGTGGTGCCCATCCTGGTCGAGCTGGACGGCGACGTAAACGGCCACAAGTTCAGCGTGTCCGGCGAGGGCGAGGGCGATGCCACCTACGGCAAGCTGACCCTGAAGTTCATCTGCACCACCGGCAAGCTGCCCGTGCCCTGGCCCACCCTCGTGACCACCCTGACCTACGGCGTGCAGTGCTTCAGCCGCTACCCCGACCACATGAAGCAGCACGACTTCTTCAAGTCCGCCATGCCCGAAGGCTACGTCCAGGAGCGCACCATCTTCTTCAAGGACGACGGCAACTACAAGACCCGCGCCGAGGTGAAGTTCGAGGGCGACACCCTGGTGAACCGCATCGAGCTGAAGGGCATCGACTTCAAGGAG…	726
20cDNA-GFP-R	ataagcttgatatcgTTAGAGTTACTTGTACAGCTCGTC
Primers used for validation of ΔAsCEP19+AsCEP20-AsCEP19-GFP, ΔAsCEP19-AsCEP19-GFP, ΔAsCEP19+AsCEP20-AsCEP20-GFP, ΔAsCEP20-AsCEP20-GFP mutant.
Primer	Primer sequence	Validation sequence	Amplicon size (bp)
19cDNA-linker-F	ATGAAGATCAACATCCTTCTTGCAAGCTTTGC	ATGAAGATCAACATCCTTCTTGCAAGCTTTGCGGCCTGTGCGCCACTTGTCGCAGGCCAGTTCTCTTGCCAATGCCAGGCTATTCCTAGGCCTGGTACAAATGGACGGCCTGCTTTCTATGCTGGTGTCGGCTGTACCGAAGTTCGTGGAGTGCTCTGTTTTGACTCTAATGCGAACACCAACTCTTGCATCACCTCAACCCGATGGACCCCTGAACAGTGCAGAAGGTGGAACGGCAACAGTGATGATGCCACTTACGAAGCTATTTGTGTTGGTAGCGGCAGCTCTTGCTCCTCT ggc gcg ccg ccg gtg gcg act	339
19cDNA-linker-R	agtcgccaccggcggcgcgcc AGAGGAGCAAGAGCTGCCGC
GFP-F1	ATGGTGAGCAAGGGCGAGGAGCTGTTCAC	ATGGTGAGCAAGGGCGAGGAGCTGTTCACCGGGGTGGTGCCCATCCTGGTCGAGCTGGACGGCGACGTAAACGGCCACAAGTTCAGCGTGTCCGGCGAGGGCGAGGGCGATGCCACCTACGGCAAGCTGACCCTGAAGTTCATCTGCACCACCGGCAAGCTGCCCGTGCCCTGGCCCACCCTCGTGACCACCCTGACCTACGGCGTGCAGTGCTTCAGCCGCTACCCCGACCACATGAAGCAGCACGACTTCTTCAAGTCCGCCATGCCCGAAGGCTACGTCCAGGAGCGCACCATCTTCTTCAAGGACGACGGCAACTACAAGACCCGCGCCGAGGTGAAGTTCGAGGGCGACACCCTGGTGAACCGCATCGAGCTGAAGGGCATCGACTTCAAGGAG…	726
GFP-R1	TTAGAGTTACTTGTACAGCTCGTCCATGCCGAGAGTGATCC
20cDNA-linker-F	ATGCATTTTCAAATTAATGCCCTTGGCCTTCTGGC	ATGCATTTTCAAATTAATGCCCTTGGCCTTCTGGCTATCCTCTTACCCTTGACGGCTGCG CAGACGCAGTTTTCCTGCCAGCGGTATTCGAATTCGAATTCATTCGGAGAATGTCAAAAC GCAATCACGACATTGAGACGTCTCGAGGCAAATGGATGCAACCTTTTAAGCTGTATCGGG CGTGTCGGAGCATCCATTGGTGCTTGCAGTGCTTCCTTAGGACAGATTGGAGCCGACCCA ATTGCGGACATTGCCTGCGTCGCAGCTATTGCAAGCGCCATAGATCAATGCTCTGGATGT GGGCTC ggc gcg ccg ccg gtg gcg act	348
20cDNA-linker-R	agtcgccaccggcggcgcgccGAGCCCACATCCAGAGCATTG

## Sheet: Table S5
Table S5. NCBI SRA RNA-Seq datasets used in this study.
Sample	Biosample	SRA accession	Reads in raw dataset	Reads survived from adaptor and quality trimming	Reads in cleaned dataset	Reads mapped to Solanum tuberosum genome*	Overall alignment rate
ASO2023MTBF001	SAMN35565531	SRR24804928	37487732	0.9851	36928878	23727212	0.7319
ASO2023MTBF016	SAMN35565533	SRR24804916	41987940	0.983969	41314840	22621122	0.6293
ASO2023MTBF018	SAMN35565534	SRR24804911	39187924	0.985377	38614884	21042256	0.6215
ASO2023MTDXY	SAMN35565535	SRR24804910	43426326	0.982619	42671522	32857018	0.8736
ASO2024MTHL15	SAMN35565536	SRR24804909	47602374	0.982771	46782244	30124126	0.7453
ASO2026MTMS1	SAMN35565538	SRR24804907	38387932	0.981209	37666576	24946190	0.7645
ASO2027MTV7	SAMN35565539	SRR24804906	35872324	0.98296	35261058	27155140	0.8771
ASO2029MTZ5	SAMN35565541	SRR24804926	37368062	0.983322	36744856	22091740	0.6822
ASO2030MTZHB	SAMN35565542	SRR24804925	39043646	0.983502	38399520	29161714	0.8672
ASO2023WTBF001	SAMN35565543	SRR24804924	42577348	0.984199	41904600	31984642	0.8698
ASO2023WTBF016	SAMN35565545	SRR24804922	44675536	0.982974	43914880	20221976	0.5244
ASO2023WTBF018	SAMN35565546	SRR24804921	39128180	0.984403	38517910	23901010	0.7125
ASO2023WTDXY	SAMN35565547	SRR24804920	41388742	0.982233	40653406	31022744	0.8758
ASO2024WTHL15	SAMN35565548	SRR24804919	44260674	0.981759	43453336	33603726	0.8777
ASO2026WTMS1	SAMN35565550	SRR24804917	41658754	0.98027	40836814	24737204	0.681
ASO2027WTV7	SAMN35565551	SRR24804915	41375560	0.982318	40643960	31176298	0.8794
ASO2029WTZ5	SAMN35565553	SRR24804913	40227586	0.982328	39516676	24387336	0.7062
ASO2030WTZHB	SAMN35565554	SRR24804912	39509530	0.983254	38847884	30039546	0.8801
* The strain was Solanum tuberosum DM 1-3 516 R44, Genome assembly SolTub_3.0, RefSeq assembly accession GCF_000226075.1
Usage for fastp
fastp -i *.R1.fastq.gz -I *.R2.fastq.gz -o *.P1.fastq.gz -O *.P2.fastq.gz -q 20 -u 25 -f 5 -t 5 -5 -3 -W 4 -M 25 -x -l 70 -w 16 -h *.html
Usage for HISAT2
hisat2 -p 16 --dta --n-ceil L,0,0.02 --min-intronlen 20 --max-intronlen 20000 --no-mixed --no-discordant -x Indexes/*_tran -1 *.P1.fastq.gz -2 *.P2.fastq.gz -S *.sam
Usage for htseq-count
htseq-count -f bam -t CDS -r name -s no -a 20 -i gene_id -m union --secondary-alignments ignore *.bam *.gtf > *.count.txt
